# Supplementary material for: Identification and Characterization of the OCT4 Upstream Regulatory Region in Sus scrofa
Source: Stem Cells Int. 2019 Mar 12;2019:2130973. doi: 10.1155/2019/2130973 (PMC6434273; doi:10.1155/2019/2130973)
Supplement: Supplementary 2 — Supporting Information Table 2: the putative TFBS in the 3.5 kb Oct4 5′ upstream region nucleotide sequences in mouse, pig, and human. [file 2130973.f2.xlsx]

## Sheet: Sheet1
Mus muscular	Sus scrofa	Homo sapiens
AhR [T00018]; 9	AhR [T00018]; 9	AhR [T00018]; 9
AhR [T01795]; 8	AhR [T01795]; 8	AhR [T01795]; 8
AhR:Arnt [T05394 ]; 9	AhR:Arnt [T05394 ]; 9	AhR:Arnt [T05394 ]; 9
AIRE [T05990]; 10	AIRE [T05990]; 10	AIRE [T05990]; 10
ALF1B [T01496]; 8	ALF1B [T01496]; 8	ALF1B [T01496]; 8
aMEF-2 [T01006]; 13	aMEF-2 [T01006]; 1 3	aMEF-2 [T01006]; 1 3
AML1 [T01067]; 13		AML1 [T01067]; 13
AML1a [T02256]; 10	AML1a [T02256]; 10	AML1a [T02256]; 10
ANF [T00025]; 12	ANF [T00025]; 12	ANF [T00025]; 12
ANF [T01183]; 12	ANF [T01183]; 12	ANF [T01183]; 12
ANF [T01184]; 12	ANF [T01184]; 12	ANF [T01184]; 12
AP-1 [T00029]; 8	AP-1 [T00029]; 8	AP-1 [T00029]; 8
AP-1 [T00031]; 11	AP-1 [T00031]; 11	AP-1 [T00031]; 11
AP-1 [T00032]; 8	AP-1 [T00032]; 8	AP-1 [T00032]; 8
AP-2 [T00034]; 10	AP-2 [T00034]; 10	AP-2 [T00034]; 10
AP-2alpha [T00033 ]; 9	AP-2alpha [T00033 ]; 9	AP-2alpha [T00033]; 9
AP-2alphaA [T0003 5]; 6	AP-2alphaA [T0003 5]; 6	AP-2alphaA [T000 35]; 6
AP-2beta [T02469]; 12	AP-2beta [T02469]; 12	AP-2beta [T02469]; 12
AP-3 (2) [T00039]; 7	AP-3 (2) [T00039 ]; 7	AP-3 (2) [T00039]; 7
AP-4 [T00036]; 11	AP-4 [T00036]; 1 1	AP-4 [T00036]; 11
AR [T00040]; 8	AR [T00040]; 8	AR [T00040]; 8
AR [T00042]; 7	AR [T00042]; 7	AR [T00042]; 7
AREB6 [T00625]; 8	AREB6 [T00625]; 8	AREB6 [T00625]; 8
Arnt [T01346]; 9	Arnt [T01346]; 9	Arnt [T01346]; 9
ARP-1 [T00045]; 9	ARP-1 [T00045]; 9	ARP-1 [T00045]; 9
AT-BP1 [T01015]; 1 0	AT-BP1 [T01015]; 10	AT-BP1 [T01015]; 10
AT-BP2 [T01016]; 10	AT-BP2 [T01016]; 10	AT-BP2 [T01016]; 10
ATF3 [T01095]; 8	ATF3 [T01095]; 8	ATF3 [T01095]; 8
BTEB3 [T05051]; 9	BTEB3 [T05051]; 9	BTEB3 [T05051]; 9
BTEB4 [T05053]; 9	BTEB4 [T05053]; 9	BTEB4 [T05053]; 9
C/EBPalpha [T00104]; 6	C/EBPalpha [T0010 4]; 6	C/EBPalpha [T00104] ; 6
C/EBPalpha [T00105]; 6	C/EBPalpha [T00105]; 6	C/EBPalpha [T00105 ]; 6
C/EBPalpha [T00108]; 6	C/EBPalpha [T00108]; 6	C/EBPalpha [T00108]; 6
C/EBPbeta [T00017] ; 8	C/EBPbeta [T00017]; 8	C/EBPbeta [T00017 ]; 8
C/EBPbeta [T00459]; 6	C/EBPbeta [T00459]; 6	C/EBPbeta [T00459]; 6
C/EBPbeta [T00581]; 7	C/EBPbeta [T00581]; 7	C/EBPbeta [T00581]; 7
C/EBPbeta(p20) [T01420]; 8	C/EBPbeta(p20) [T0 1420]; 8	C/EBPbeta(p20) [ T01420]; 8
C/EBPdelta [T00109]; 3	C/EBPdelta [T00109]; 3	C/EBPdelta [T00109]; 3
C/EBPgamma [T002 16]; 8	C/EBPgamma [T00216]; 8	C/EBPgamma [T0021 6]; 8
C/EBPgamma [T02 028]; 10	C/EBPgamma [T02028]; 10	C/EBPgamma [T02 028]; 10
CAC-binding prote in [T00076]; 8	CAC-binding protein [T00076]; 8	CAC-binding prote in [T00076]; 8
CAR:RXR-alpha [T05 257]; 10	CAR:RXR-alpha [T05257]; 10
Cart-1 [T03978] ; 5	Cart-1 [T03978]; 5	Cart-1 [T03978] ; 5
CBF(2) [T00084]; 9	CDX2 [T03246]; 12	CDX2 [T03246]; 12
		Cdx-3 [T02003]; 12
c-Ets-1 [T00111]; 10	c-Ets-1 [T00111]; 10	c-Ets-1 [T00111]; 10
c-Ets-1 [T00112]; 7	c-Ets-1 [T00112]; 7	c-Ets-1 [T00112]; 7
c-Ets-2 [T00113]; 8	c-Ets-2 [T00113]; 8	c-Ets-2 [T00113]; 8
c-Ets-2 [T01397]; 9	c-Ets-2 [T01397]; 9	c-Ets-2 [T01397]; 9
c-Fos [T00122]; 8	c-Fos [T00122]; 8	c-Fos [T00122]; 8
c-Fos [T00123]; 8	c-Fos [T00123]; 8	c-Fos [T00123]; 8
c-Fos [T00124]; 7	c-Fos [T00124]; 7	c-Fos [T00124]; 7
Chx10 [T04139]; 11	Chx10 [T04139]; 11
CIZ6-1 [T05137]; 10	CIZ6-1 [T05137]; 10	CIZ6-1 [T05137]; 10
c-Jun [T00131]; 6	c-Jun [T00131]; 6	c-Jun [T00131]; 6
c-Jun [T00132]; 7	c-Jun [T00132]; 7	c-Jun [T00132]; 7
c-Jun [T00133]; 7	c-Jun [T00133]; 7	c-Jun [T00133]; 7
	Clock:Bmal1 [T05866 ]; 12
c-Myb [T00137]; 8	c-Myb [T00137]; 8	c-Myb [T00137]; 8
c-Myb [T00138]; 9	c-Myb [T00138]; 9	c-Myb [T00138]; 9
c-Myc [T00143]; 7	c-Myc [T00143]; 7	c-Myc [T00143]; 7
COE1 [T01112]; 7	COE1 [T01112]; 7	COE1 [T01112]; 7
COE2 [T05006]; 9	COE2 [T05006]; 9	COE2 [T05006]; 9
COE3 [T05008]; 1 3	COE3 [T05008]; 13	COE3 [T05008]; 13
core-binding factor [T01530]; 12
COUP-TF1 [T00149 ]; 9	COUP-TF1 [T00149 ]; 9	COUP-TF1 [T00149 ]; 9
CP1A [T00154]; 13
CP2 [T00152]; 8	CP2 [T00152]; 8	CP2 [T00152]; 8
CREB [T00989]; 10	CREB [T00989]; 10	CREB [T00989]; 10
CRE-BP2 [T01017] ; 9	CRE-BP2 [T01017]; 9	CRE-BP2 [T01017] ; 9
CREMalpha [T01803 ]; 12	CREMalpha [T0180 3]; 12	CREMalpha [T01803] ; 12
CREMtau [T01309]; 7	CREMtau [T01309] ; 7	CREMtau [T01309 ]; 7
CREMtau1 [T02108]; 7	CREMtau1 [T02108]; 7	CREMtau1 [T02108]; 7
CREMtau2 [T02109]; 7	CREMtau2 [T02109]; 7	CREMtau2 [T02109]; 7
CRF [T00170]; 12	CRF [T00170]; 12	CRF [T00170]; 12
Crx [T03458]; 13		Crx [T03458]; 13
Crx [T03461]; 6	Crx [T03461]; 6	Crx [T03461]; 6
CTF [T00174]; 12
CUTL1 [T00100]; 6	CUTL1 [T00100]; 6	CUTL1 [T00100]; 6
Cutl1 [T02042]; 6	Cutl1 [T02042]; 6	Cutl1 [T02042]; 6
DBP [T00183]; 7	DBP [T00183]; 7	DBP [T00183]; 7
DBP [T04875]; 10	DBP [T04875]; 10	DBP [T04875]; 10
DEAF-1 [T05885]; 9	DEAF-1 [T05885]; 9	DEAF-1 [T05885]; 9
DEC2 [T05845]; 10	DEC2 [T05845]; 10	DEC2 [T05845]; 10
deltaCREB [T013 11]; 6	deltaCREB [T0131 1]; 6
DP-1 [T01548]; 10	DP-1 [T01548]; 10	DP-1 [T01548]; 10
E12 [T00204]; 13	E12 [T00204]; 13	E12 [T01786]; 9
E12 [T01786]; 9	E12 [T01786]; 9
E2F [T00221]; 11		E2F [T00221]; 11
E2F-1 [T01542]; 7	E2F-1 [T01542]; 7	E2F-1 [T01542]; 7
E2F-1 [T01543]; 9	E2F-1 [T01543]; 9	E2F-1 [T01543]; 9
E2F-1:DP-1 [T0520 4]; 9	E2F-1:DP-1 [T05204 ]; 9	E2F-1:DP-1 [T05204]; 9
	E2F-4 [T01546]; 13
	E2F-5 [T01607]; 8	E2F-5 [T01607]; 8
E47 [T00207]; 7	E47 [T00207]; 7	E47 [T00207]; 7
E47 [T05421]; 10	E47 [T05421]; 10	E47 [T05421]; 10
	E4F [T00222]; 9
E4F1 [T00223]; 9
EBF [T05427]; 11	EBF [T05427]; 11	EBF [T05427]; 11
Egr-1 [T01200]; 13	Egr-1 [T01200]; 13	Egr-1 [T01200]; 13
Egr-3 [T00243]; 13	Egr-3 [T00243]; 13	Egr-3 [T00243]; 13
Egr-3 [T05889]; 13	Egr-3 [T05889]; 13	Egr-3 [T05889]; 13
EIIaE-A [T00246]; 7	EIIaE-A [T00246] ; 7	EIIaE-A [T00246]; 7
ELF-1 [T01113]; 1 3	Elf-1 [T05012]; 9	Elf-1 [T05012]; 9
Elk-1 [T00250]; 5	Elk-1 [T00250]; 5	Elk-1 [T00250]; 5
Elk-1 [T05013]; 9	Elk-1 [T05013]; 9	Elk-1 [T05013]; 9
En-1 [T02016]; 6	En-1 [T02016]; 6	En-1 [T02016]; 6
ENKTF-1 [T00255] ; 8	ENKTF-1 [T00255 ]; 8	ENKTF-1 [T00255]; 8
ER-alpha [T00261] ; 8	ER-alpha [T00261]; 8	ER-alpha [T00261]; 8
ER-beta [T04651]; 9	ER-beta [T04651]; 9	ER-beta [T04651]; 9
ERR1 [T04849]; 11		ERR1 [T04849]; 11
ETF [T00270]; 9	ETF [T00270]; 9	ETF [T00270]; 9
Evi-1 [T00273]; 13	Evi-1 [T00273]; 13
f(alpha)-f(epsilon) [T00287]; 6	f(alpha)-f(epsilon) [T 00287]; 6	f(alpha)-f(epsilon) [T0028 7]; 6
Fli-1 [T01408]; 13	Fli-1 [T01408]; 13	Fli-1 [T01408]; 13
FOXD3 [T02290]; 8	FOXD3 [T02290]; 8	FOXD3 [T02290]; 8
FOXD3 [T04166]; 11	FOXD3 [T04166]; 1 1	FOXD3 [T04166]; 11
	FOXF1 [T02461]; 1 3
FOXI1 [T02474]; 13		FOXI1 [T02474]; 13
FOXJ1 [T02460]; 13		FOXJ1 [T02460]; 13
FOXJ2 (long isoform ) [T04169]; 10	FOXJ2 (long isoform ) [T04169]; 10	FOXJ2 (long isoform) [T04169]; 10
FOXM1 [T04208]; 11	FOXM1 [T04208]; 11	FOXM1 [T04208]; 11
FOXM1a [T02517]; 12
FOXM1b [T02516]; 1 2
FOXN2 [T04206 ]; 11	FOXN2 [T04206 ]; 11	FOXN2 [T04206]; 11
FOXO1 [T04203]; 11	FOXO1 [T04203]; 11	FOXO1 [T04203]; 11
FOXO3a [T02938]; 8	FOXO3a [T02938]; 8	FOXO3a [T02938]; 8
FOXO4 [T04176]; 10	FOXO4 [T04176]; 10	FOXO4 [T04176]; 10
FOXP3 [T04280]; 9	FOXP3 [T04280]; 9	FOXP3 [T04280]; 9
Fra-1 [T01462]; 13		Fra-1 [T01462]; 13
FXR [T04494]; 11	FXR [T04494]; 11	FXR [T04494]; 11
FXR:RXR-alpha [T05 318]; 12
	GABP [T00268]; 12
GABP-alpha [T01390 ]; 12	GABP-alpha [T0139 0]; 12	GABP-alpha [T0139 0]; 12
GATA-1 [T00305]; 8		GATA-1 [T00305]; 8
GATA-1 [T00306]; 6	GATA-1 [T00306]; 6	GATA-1 [T00306]; 6
GATA-2 [T00308]; 9		GATA-2 [T00308]; 9
GATA-2 [T01302]; 8	GATA-2 [T01302]; 8	GATA-2 [T01302]; 8
GATA-3 [T00311]; 8	GATA-3 [T00311]; 8	GATA-3 [T00311]; 8
		GATA-6 [T02689]; 13
GCF [T00320]; 11	GCF [T00320]; 11	GCF [T00320]; 11
GCMa [T02306]; 9	GCMa [T02306]; 9	GCMa [T02306]; 9
GCMa [T02307]; 9	GCMa [T02307]; 9	GCMa [T02307]; 9
GCMb [T02308]; 9	GCMb [T02308]; 9	GCMb [T02308]; 9
	GKLF [T02450]; 13
GR [T00333]; 7	GR [T00333]; 7	GR [T00333]; 7
GR [T00335]; 12	GR [T00335]; 12	GR [T05076]; 13
GR-alpha [T00337 ]; 8	GR-alpha [T00337 ]; 8	GR-alpha [T00337 ]; 8
GR-beta [T01920]; 8	GR-beta [T01920]; 8	GR-beta [T01920]; 8
HELIOS [T06012]; 6	HELIOS [T06012]; 6	HELIOS [T06012]; 6
HES-1 [T01649]; 7	HES-1 [T01649]; 7	HES-1 [T01649]; 7
HFH-1 [T02288]; 12
Hlf [T01071]; 9		Hlf [T01071]; 9
HMG I(Y) [T02368]; 7	HMG I(Y) [T02368 ]; 7	HMG I(Y) [T02368]; 7
HNF-1A [T00368 ]; 8	HNF-1A [T00368 ]; 8	HNF-1A [T00368]; 8
HNF-1B [T01950] ; 8	HNF-1B [T01950]; 8	HNF-1B [T01950]; 8
HNF-1C [T01951 ]; 9	HNF-1C [T01951]; 9	HNF-1C [T01951]; 9
HNF-3 [T00370]; 9	HNF-3 [T00370]; 9	HNF-3 [T00370]; 9
HNF-3alpha [T00371] ; 8	HNF-3alpha [T00371]; 8	HNF-3alpha [T00371]; 8
HNF-3alpha [T02512 ]; 10	HNF-3alpha [T02512 ]; 10	HNF-3alpha [T02512 ]; 10
HNF-3beta [T01049]; 8	HNF-3beta [T01049]; 8	HNF-3beta [T01049 ]; 8
HNF-3beta [T02 344]; 7	HNF-3beta [T02344 ]; 7	HNF-3beta [T0234 4]; 7
HNF-3beta [T02513] ; 7	HNF-3beta [T02513] ; 7	HNF-3beta [T02513]; 7
HNF-3gamma [T01050]; 10	HNF-3gamma [T010 50]; 10	HNF-3gamma [T010 50]; 10
HNF-4alpha [T038 28]; 13
HNF-4alpha [T0528 7]; 12	HNF-4alpha [T05287 ]; 12	HNF-4alpha [T0528 7]; 12
HNF-4alpha1 [T003 72]; 12	HNF-4alpha1 [T00372]; 1 2	HNF-4alpha1 [T00372]; 12
HNF-4alpha2 [T024 22]; 11	HNF-4alpha2 [T02 422]; 11	HNF-4alpha2 [T02422]; 11
HNF-6 [T03296]; 11	HNF-6 [T03296]; 11	HNF-6 [T03296]; 11
HNF-6alpha [T032 57]; 13		HNF-6alpha [T032 57]; 13
	HNF-6beta [T03258] ; 12
HOX11 [T02054]; 7
HOXA3 [T00378]; 5	HOXA3 [T00378]; 5	HOXA3 [T00378 ]; 5
HOXA9 [T01710]; 14	HOXA9 [T01710] ; 14
HOXD10 [T01425]; 10	HOXD10 [T01425]; 10	HOXD10 [T01425]; 10
HOXD10 [T01757]; 10	HOXD10 [T01757]; 10	HOXD10 [T01757]; 10
HOXD8 [T01426]; 7	HOXD8 [T01426]; 7	HOXD8 [T01426]; 7
HOXD9 [T01424]; 10	HOXD9 [T01424]; 10	HOXD9 [T01424]; 10
HOXD9 [T01755]; 10	HOXD9 [T01755]; 10	HOXD9 [T01755]; 10
HSF1 (long) [T01042]; 8	HSF1 (long) [T01042] ; 8	HSF1 (long) [T010 42]; 8
HSF1 (short) [T02104]; 8	HSF1 (short) [T02104]; 8	HSF1 (short) [T02104]; 8
HTF [T05026]; 9
IA-1 [T05887]; 13	IA-1 [T05887]; 13	IA-1 [T05887]; 13
Ik-1 [T02702]; 13	Ik-1 [T02702]; 13	Ik-1 [T02702]; 13
INSAF [T00406]; 8	INSAF [T00406]; 8	INSAF [T00406]; 8
IPF1 [T02057]; 8	IPF1 [T02057]; 8	IPF1 [T02057]; 8
IPF1 [T02058]; 10	IPF1 [T02058]; 10	IPF1 [T02058]; 10
IRF-1 [T00423]; 9	IRF-1 [T00423]; 9	IRF-1 [T00423]; 9
	IRF-2 [T00425]; 13
IRF-2 [T01491]; 11	IRF-2 [T01491]; 11	IRF-2 [T01491]; 11
IRF-3 [T04673]; 7	IRF-3 [T04673]; 7	IRF-3 [T04673]; 7
	IRF-7A [T04674]; 11
JunB [T00436]; 6	JunB [T00436]; 6	JunB [T00436]; 6
JunD [T00437]; 7	JunD [T00437]; 7	JunD [T00437]; 7
JunD [T01978]; 13	JunD [T01978]; 13	JunD [T01978]; 13
LCR-F1 [T01599]; 6	LCR-F1 [T01599]; 6	LCR-F1 [T01599]; 6
LEF-1 [T00930]; 12	LEF-1 [T00930]; 12	LEF-1 [T00930]; 1 2
LEF-1 [T02905]; 8	LEF-1 [T02905]; 8	LEF-1 [T02905]; 8
LF-A1 [T00467]; 7	LF-A1 [T00467]; 7	LF-A1 [T00467]; 7
Lmo2 [T02251]; 8	Lmo2 [T02251]; 8	Lmo2 [T02251]; 8
LVb-binding factor [T00477]; 7	LVb-binding factor [T00477]; 7	LVb-binding fac tor [T00477]; 7
LVc [T00478]; 5	LVc [T00478]; 5	LVc [T00478]; 5
LyF-1 [T00479]; 9	LyF-1 [T00479]; 9	LyF-1 [T00479]; 9
Max [T05056]; 11	Max [T05056]; 11
MAZ [T00490]; 11	MAZ [T00490]; 11	MAZ [T00490]; 11
MBF1 [T00492]; 11		MBF1 [T00492]; 1 1
MEF1 [T00506]; 1 0	MEF1 [T00506]; 10	MEF1 [T00506]; 10
MEF-2C/delta8 [T0 1769]; 11	MEF-2C/delta8 [ T01769]; 11
MEF-2DAB [T02505] ; 12	MEF-2DAB [T02505]; 12	MEF-2DAB [T0250 5]; 12
Meis-1a [T03388]; 9	Meis-1a [T03388]; 9	Meis-1a [T03388]; 9
Meis-1b [T03389]; 9	Meis-1b [T03389]; 9	Meis-1b [T03389]; 9
Mitf [T01554]; 13
MRF-2 [T04675]; 10	MRF-2 [T04675]; 10	MRF-2 [T04675]; 10
Msx-1 [T02072]; 3	Msx-1 [T02072]; 3	Msx-1 [T02072]; 3
muEBP-C2 [T00215]; 6	muEBP-C2 [T002 15]; 6
Myf-3 [T00519]; 8	Myf-3 [T00519]; 8	Myf-3 [T00519]; 8
Myf-5 [T00521]; 13	Myf-5 [T00521]; 13	Myf-5 [T00521]; 13
MyoD [T00525]; 8	MyoD [T00525]; 8	MyoD [T00525]; 8
MyoD [T00526]; 8	MyoD [T00526]; 8	MyoD [T00526]; 8
myogenin [T00528] ; 7	myogenin [T00528 ]; 7	myogenin [T0052 8]; 7
MZF-1 [T00529]; 7	MZF-1 [T00529]; 7	MZF-1 [T00529]; 7
Ncx [T04368]; 3	Ncx [T04368]; 3	Ncx [T04368]; 3
NERF-1a [T05021] ; 12	NERF-1a [T05021] ; 12	NERF-1a [T05021]; 12
NF-1 [T00535]; 9	NF-1 [T00535]; 9	NF-1 [T00535]; 9
NF-1 [T00537]; 5	NF-1 [T00537]; 5	NF-1 [T00537]; 5
NF-1 [T00538]; 8	NF-1 [T00538]; 8	NF-1 [T00538]; 8
NF-1 [T00539]; 5	NF-1 [T00539]; 5	NF-1 [T00539]; 5
NF-1 [T01298]; 6	NF-1 [T01298]; 6	NF-1 [T01298]; 6
NF-1/L [T00599]; 13	NF-1/L [T00599]; 13
NF-AT1 [T00550]; 9	NF-AT1 [T00550]; 9	NF-AT1 [T00550]; 9
NF-AT1 [T01944]; 7	NF-AT1 [T01944]; 7	NF-AT1 [T01944]; 7
NF-AT1 [T01948]; 8	NF-AT1 [T01948]; 8	NF-AT1 [T01948]; 8
NF-AT2 [T01945]; 9	NF-AT2 [T01945]; 9	NF-AT2 [T01945]; 9
NF-AT2 [T01947]; 13	NF-AT2 [T01947]; 13
	NF-AT3 [T02462]; 10	NF-AT3 [T02462]; 10
	NF-AT4 [T01946]; 12	NF-AT4 [T01946]; 12
NF-AT4 [T01949]; 8	NF-AT4 [T01949]; 8	NF-AT4 [T01949]; 8
NFdeltaE3A [T00976 ]; 10	NFdeltaE3A [T00976]; 10	NFdeltaE3A [T00976]; 10
NFe [T00565]; 12	NFe [T00565]; 12	NFe [T00565]; 12
NF-E2 [T00557]; 12	NF-E2 [T00557]; 12	NF-E2 [T00557]; 12
NF-E2 [T00558]; 1 3	NF-E2 [T00558]; 13	NF-E2 [T00558]; 13
NFI/CTF [T00094]; 8	NFI/CTF [T00094]; 8	NFI/CTF [T00094]; 8
NF-InsE2 [T00585 ]; 11	NF-InsE2 [T00585] ; 11	NF-InsE2 [T00585]; 11
NF-InsE3 [T00586]; 11	NF-InsE3 [T00586]; 11	NF-InsE3 [T00586]; 11
NF-kappaB [T00588 ]; 10	NF-kappaB [T00588 ]; 10	NF-kappaB [T00588]; 10
	NF-kappaB [T00590]; 11
NF-kappaB(-like) [T00591]; 12
NF-kappaB1 [T005 93]; 12	NF-kappaB1 [T0059 3]; 12	NF-kappaB1 [T0059 3]; 12
	NF-muNR [T0108 3]; 11	NF-muNR [T01083 ]; 11
	NF-TNF [T00606]; 13
		NF-X [T01232]; 12
NF-X3 [T01514]; 8	NF-X3 [T01514]; 8	NF-X3 [T01514]; 8
NF-Y [T00150]; 8	NF-Y [T00150]; 8	NF-Y [T00150]; 8
NF-Y [T00613]; 9	NF-Y [T00613]; 9	NF-Y [T00613]; 9
NHP-1 [T00621]; 7	NHP-1 [T00621]; 7	NHP-1 [T00621]; 7
Nkx2-1 [T00856] ; 6	Nkx2-1 [T00856]; 6	Nkx2-1 [T00856]; 6
Nkx2-1 [T00857]; 7	Nkx2-1 [T00857]; 7	Nkx2-1 [T00857]; 7
Nkx2-2 [T02384]; 12		Nkx2-2 [T02384]; 12
Nkx2-5 [T01675]; 9	Nkx2-5 [T01675]; 9	Nkx2-5 [T01675]; 9
Nkx6-2 [T02050]; 8	Nkx6-2 [T02050]; 8	Nkx6-2 [T02050]; 8
NRF-2 [T01199]; 11	NRF-2 [T01199]; 11	NRF-2 [T01199]; 1 1
Nrf2 [T01443]; 11	Nrf2 [T01443]; 11	Nrf2 [T01443]; 11
Nrf2:MafK [T05666] ; 7	Nrf2:MafK [T05666]; 7	Nrf2:MafK [T05666]; 7
	OC-2 [T03259]; 13	OC-2 [T03259]; 13
	octamer-binding facto r [T01225]; 11
	Oct-B1 [T00545]; 8
Olf-1 [T01040]; 13	Olf-1 [T01040]; 1 3	Olf-1 [T01040]; 13
p300 [T01427]; 5	p300 [T01427]; 5	p300 [T01427]; 5
p53 [T00671]; 7	p53 [T00671]; 7	p53 [T00671]; 7
Pax-2 [T01823]; 7	Pax-2 [T01823]; 7	Pax-2 [T01823]; 7
Pax-2a [T00678]; 7	Pax-2a [T00678]; 7	Pax-2a [T00678]; 7
Pax-4a [T02983]; 6	Pax-4a [T02983]; 6	Pax-4a [T02983]; 6
Pax-5 [T00070]; 7	Pax-5 [T00070]; 7	Pax-5 [T00070]; 7
Pax-5 [T01201]; 7	Pax-5 [T01201]; 7	Pax-5 [T01201]; 7
Pax-6 [T00681]; 15
Pax-6 [T01122]; 11	Pax-6 [T01122]; 11	Pax-6 [T01122]; 11
Pax-8 [T01828]; 6	Pax-8 [T01828]; 6	Pax-8 [T01828]; 6
Pbx1 [T06000]; 12	Pbx1 [T06000]; 12	Pbx1 [T06000]; 12
	Pbx1a [T01481]; 1 2
Pbx1b [T02087]; 1 0	Pbx1b [T02087]; 1 0	Pbx1b [T02087]; 10
Pbx1b [T02088]; 11	Pbx1b [T02088]; 1 1	Pbx1b [T02088]; 11
PEA3 [T00684]; 8	PEA3 [T00684]; 8	PEA3 [T00684]; 8
PEA3 [T00685]; 8	PEA3 [T00685]; 8	PEA3 [T00685]; 8
PEBP2 [T00683]; 12	PEBP2 [T00683]; 12	PEBP2 [T00683]; 12
PEBP2alphaA1 [T01062]; 10	PEBP2alphaA1 [T01 062]; 10	PEBP2alphaA1 [T010 62]; 10
PKNOX1 [T04122]; 1 1	PKNOX1 [T04122]; 11	PKNOX1 [T04122]; 1 1
POU1F1 [T00707]; 10
POU1F1a [T00691]; 5	POU1F1a [T00691 ]; 5	POU1F1a [T00691]; 5
POU1F1b [T01516] ; 8	POU1F1b [T01516] ; 8	POU1F1b [T01516]; 8
POU1F1c [T01902]; 8	POU1F1c [T01902]; 8	POU1F1c [T01902]; 8
	POU2F1 [T00641]; 10
POU2F1 [T01466] ; 8	POU2F1 [T00959]; 8	POU2F1 [T01466 ]; 8
	POU2F1 [T01466]; 8
	POU2F1a [T00644 ]; 8
	POU2F1b [T01862]; 11
	POU2F1c [T01863]; 11
POU2F2 (Oct-2.1) [T0 0646]; 8	POU2F2 (Oct-2.1) [T0 0646]; 8	POU2F2 (Oct-2.1) [T 00646]; 8
	POU2F2 (Oct-2.1) [T01 864]; 11
	POU2F2 (Oct-2.1) [T01870]; 11
	POU2F2 (Oct-2.3) [T01865]; 11
	POU2F2 (Oct-2.4) [T01866]; 11
	POU2F2 (Oct-2.6) [T01867]; 11
	POU2F2 [T00647]; 11
	POU2F2 [T00648]; 11
	POU2F2B [T00662]; 8
	POU2F2B [T00964]; 12
	POU2F2B [T01871]; 8
POU2F2C [T00665]; 8	POU2F2C [T00665]; 8	POU2F2C [T00665 ]; 8
POU3F1 [T00969 ]; 7	POU3F1 [T00656]; 11	POU3F1 [T00969 ]; 7
	POU3F1 [T00969]; 7
POU3F2 [T00630]; 7	POU3F2 [T00630]; 7	POU3F2 [T00630]; 7
POU4F1(l) [T01877]; 10	POU4F1(l) [T01877] ; 10	POU4F1(l) [T01877 ]; 10
	POU5F1 (Oct-5) [T006 53]; 9
	POU5F1 [T00651]; 8
POU6F1 [T04470 ]; 11	POU6F1 [T04470]; 11
PPAR-alpha [T00694]; 7	PPAR-alpha [T00694]; 7	PPAR-alpha [T00694]; 7
PPAR-alpha:RXR-al pha [T05221]; 11	PPAR-alpha:RXR-alp ha [T05221]; 11	PPAR-alpha:RXR-alpha [T05221]; 1 1
PPAR-gamma:RXR-alpha [T05236]; 12
PR A [T01661]; 7	PR A [T01661]; 7	PR A [T01661]; 7
PR B [T00696]; 7	PR B [T00696]; 7	PR B [T00696]; 7
PR B [T00697]; 7	PR B [T00697]; 7	PR B [T00697]; 7
PTF1 [T01227]; 11	PTF1 [T01227]; 11	PTF1 [T01227]; 11
PTF1-beta [T00701]; 1 0	PTF1-beta [T00701] ; 10	PTF1-beta [T0070 1]; 10
Pu box binding factor [T 00704]; 10	Pu box binding fac tor [T00704]; 10	Pu box binding factor [T 00704]; 10
PU.1 [T00702]; 9	PU.1 [T00702]; 9	PU.1 [T00702]; 9
PU.1 [T02068]; 10	PU.1 [T02068]; 10	PU.1 [T02068]; 10
PUR alpha [T05167 ]; 10	PUR alpha [T0516 7]; 10	PUR alpha [T051 67]; 10
PUR beta [T05172]; 10	PUR beta [T05172]; 10	PUR beta [T05172]; 10
PXR-1:RXR-alpha [T05671]; 11	PXR-1:RXR-alpha [T05671]; 11
R1 [T00711]; 12	R1 [T00711]; 12	R1 [T00711]; 12
R2 [T00712]; 6	R2 [T00712]; 6	R2 [T00712]; 6
RAR-alpha1 [T00719]; 1 0	RAR-alpha1 [T00719 ]; 10	RAR-alpha1 [T00719 ]; 10
RAR-beta [T00721]; 8	RAR-beta [T00721]; 8	RAR-beta [T00721]; 8
RAR-beta:RXR-alpha [ T05420]; 12	RAR-beta:RXR-alpha [T05420]; 12	RAR-beta:RXR-alp ha [T05420]; 12
RAR-beta2 [T01326 ]; 12	RAR-beta2 [T01326]; 12	RAR-beta2 [T01326 ]; 12
RAR-gamma [T007 20]; 8	RAR-gamma [T00 720]; 8	RAR-gamma [T00 720]; 8
RelA [T00594]; 10	RelA [T00594]; 10	RelA [T00594]; 10
		RelA [T00595]; 11
RFX1 [T01673]; 9	RFX1 [T01673]; 9	RFX1 [T01673]; 9
RORalpha1 [T01527]; 10	RORalpha1 [T01527]; 10	RORalpha1 [T01527]; 10
RORalpha2 [T015 28]; 12
RP58 [T05040]; 11	RP58 [T05040]; 11	RP58 [T05040]; 11
RXR-alpha [T01345]; 9	RXR-alpha [T01345]; 9	RXR-alpha [T01345]; 9
RXR-beta [T01332]; 10	RXR-beta [T01332]; 10	RXR-beta [T01332]; 10
S8 [T01483]; 7	S8 [T01483]; 7	S8 [T01483]; 7
SF-1 [T01147]; 9	SF-1 [T01147]; 9	SF-1 [T01147]; 9
SF-1 [T02769]; 11	SF-1 [T02769]; 11	SF-1 [T02769]; 11
SF-1 [T04014]; 10	SF-1 [T04014]; 10	SF-1 [T04014]; 10
Smad3 [T04096]; 1 0	Smad3 [T04096 ]; 10	Smad3 [T04096]; 10
Smad4 [T04292]; 1 1	Smad4 [T04292]; 1 1	Smad4 [T04292]; 11
Sox13 [T02420]; 8	Sox13 [T02420]; 8	Sox13 [T02420]; 8
Sox2 [T01836]; 7	Sox2 [T01836]; 7	Sox2 [T01836]; 7
Sp1 [T00752]; 10	Sp1 [T00752]; 10	Sp1 [T00752]; 10
Sp1 [T00753]; 6	Sp1 [T00753]; 6	Sp1 [T00753]; 6
Sp1 [T00754]; 10	Sp1 [T00754]; 10	Sp1 [T00754]; 10
Sp1 [T00759]; 9	Sp1 [T00759]; 9	Sp1 [T00759]; 9
Sp1 [T01228]; 11	Sp1 [T01228]; 11	Sp1 [T01228]; 11
Sp3 [T02338]; 9	Sp3 [T02338]; 9	Sp3 [T02338]; 9
Sp3 [T02453]; 13	Sp3 [T02453]; 13	Sp3 [T02453]; 13
Spz1 [T04668]; 7	Spz1 [T04668]; 7	Spz1 [T04668]; 7
SRF (504 AA) [T00765 ]; 13
SRF [T00766]; 12	SRF [T00766]; 12	SRF [T00766]; 12
		SRF [T05114]; 10
SRY [T00997]; 7	SRY [T00997]; 7	SRY [T00997]; 7
		STAT1 [T01575]; 13
STAT1beta [T01573] ; 10	STAT1beta [T01573] ; 10	STAT1beta [T01573 ]; 10
	STAT3 [T01493]; 12	STAT3 [T01493]; 12
STAT4 [T01577]; 6	STAT4 [T01577]; 6	STAT4 [T01577]; 6
STAT5A [T04683 ]; 4	STAT5A [T04683]; 4	STAT5A [T04683]; 4
STAT5B [T04761]; 13
STAT6 [T01581]; 9	STAT6 [T01581]; 9	STAT6 [T01581]; 9
SXR:RXR-alpha [T0567 0]; 9	SXR:RXR-alpha [T05 670]; 9	SXR:RXR-alpha [T0 5670]; 9
T3R-alpha [T0084 1]; 9	T3R-alpha [T00838]; 12	T3R-alpha [T00841]; 9
	T3R-alpha [T00841 ]; 9
	T3R-alpha1 [T01152]; 11	T3R-alpha1 [T0115 2]; 11
T3R-beta1 [T00853]; 10	T3R-beta1 [T0085 3]; 10	T3R-beta1 [T008 53]; 10
	T3R-beta1 [T00851]; 11	T3R-beta1 [T0085 1]; 11
T3R-beta2 [T01350]; 9	T3R-beta2 [T01350]; 9	T3R-beta2 [T01350 ]; 9
Tal-1 [T00790]; 11	Tal-1 [T00790]; 11	Tal-1 [T00790]; 1 1
Tal-1 [T01799]; 9	Tal-1 [T01799]; 9	Tal-1 [T01799]; 9
TBP [T00794]; 8	TBP [T00794]; 8	TBP [T00794]; 8
TCF-1(P) [T01109]; 10	TCF-1(P) [T01109]; 1 0	TCF-1(P) [T01109] ; 10
TCF-1A [T00999]; 9	TCF-1A [T00999]; 9	TCF-1A [T00999]; 9
TCF-2 [T01110]; 10	TCF-2 [T01110]; 10	TCF-2 [T01110]; 10
TCF-4 [T02918]; 11	TCF-4 [T02918]; 11	TCF-4 [T02918]; 11
TCF-4E [T02878]; 7	TCF-4E [T02878]; 7	TCF-4E [T02878]; 7
TF68 [T00809]; 10	TF68 [T00809]; 10	TF68 [T00809]; 10
TFIIB [T00818]; 8	TFIIB [T00818]; 8	TFIIB [T00818]; 8
TFIID [T00820]; 8	TFIID [T00820]; 8	TFIID [T00820]; 8
TFII-I [T00824]; 11	TFII-I [T00824]; 11	TFII-I [T00824]; 11
TGIF [T04076]; 8	TGIF [T04076]; 8	TGIF [T04076]; 8
TMF [T00835]; 7	TMF [T00835]; 7	TMF [T00835]; 7
	USF1 [T00874]; 9	USF1 [T00874]; 9
USF-1 [T00875]; 7	USF-1 [T00875]; 7	USF-1 [T00875]; 7
USF-1 [T00877]; 11	USF-1 [T00877]; 11
USF2 [T00878]; 9	USF2 [T00878]; 9	USF2 [T00878]; 9
USF2 [T02115]; 6	USF2 [T02115]; 6	USF2 [T02115]; 6
USF2b [T02377]; 8	USF2b [T02377]; 8	USF2b [T02377]; 8
VDR [T00885]; 4	VDR [T00885]; 4	VDR [T00885]; 4
WT1 [T00899]; 11
WT1 I [T01840]; 7	WT1 I [T01840]; 7	WT1 I [T01840]; 7
WT1 I -KTS [T0090 0]; 10	WT1 I -KTS [T00900]; 10	WT1 I -KTS [T00 900]; 10
WT1 -KTS [T01839]; 10	WT1 -KTS [T01839]; 10	WT1 -KTS [T01839]; 10
XBP-1 [T00902]; 9	XBP-1 [T00902]; 9
XPF-1 [T00906]; 9	XPF-1 [T00906]; 9	XPF-1 [T00906]; 9
Yi [T00913]; 10	Yi [T00913]; 10	Yi [T00913]; 10
YY1 [T00278]; 7	YY1 [T00278]; 7	YY1 [T00278]; 7
YY1 [T00865]; 6	YY1 [T00865]; 6	YY1 [T00865]; 6
YY1 [T00915]; 7	YY1 [T00915]; 7	YY1 [T00915]; 7
YY1 [T04970]; 9	YY1 [T04970]; 9	YY1 [T04970]; 9
ZF5 [T02349]; 3	ZF5 [T02349]; 3	ZF5 [T02349]; 3
Zic1 [T04669]; 4	Zic1 [T04669]; 4	Zic1 [T04669]; 4
Zic2 [T04670]; 3	Zic2 [T04670]; 3	Zic2 [T04670]; 3
Zic3 [T04671]; 4	Zic3 [T04671]; 4	Zic3 [T04671]; 4
